# Supplementary material for: The Impact of Urbanization on the Distribution of Spontaneous Herbaceous Plants in an Ancient City: A Pilot Case Study in Jingzhou, China
Source: Plants (Basel). 2023 Sep 22;12(19):3353. doi: 10.3390/plants12193353 (PMC10574480; doi:10.3390/plants12193353)
Supplement: Supplementary file 1 [file plants-12-03353-s001.zip]

Archive with 2 entries (1 files):
- plants-2611487-supplementary/
- plants-2611487-supplementary/Supplementary table0914.docx
